# Supplementary material for: Codon Bias Can Determine Sorting of a Potassium Channel Protein
Source: Cells. 2021 May 7;10(5):1128. doi: 10.3390/cells10051128 (PMC8151079; doi:10.3390/cells10051128)
Supplement: Supplementary file 1 [file cells-10-01128-s001.zip]

Archive with 1 entries (1 files):
- cells-1151079-supplementary.pdf
